# Supplementary material for: Implementing care coordination in a large dental care organization in the United States by upskilling front office personnel
Source: Hum Resour Health. 2021 Apr 7;19:48. doi: 10.1186/s12960-021-00593-0 (PMC8028788; doi:10.1186/s12960-021-00593-0)
Supplement: Supplementary file 1 — Additional file 1. Full sample pre- and post-survey results. Contains a table of each survey item, respondents for each item, and item means and standard deviations for both the baseline and follow-up surveys. Table legend: SD = standard deviation; † reverse coded; ‡ only asked on follow-up (post) survey; Individual survey questions were not mandatory, so the reported n varies by item response. [file 12960_2021_593_MOESM1_ESM.xlsx]

## Sheet: Sheet1
Additional file 1. Full sample pre and post survey results
Survey Section	Survey Items	Baseline (pre) respondents (N=120)		Follow-up (post) respondents (N=182)
		n	Mean (SD)	n	Mean (SD)
Attitudes and beliefs about the new care advocate role	You understand the role of the care advocate	114	4.24 (0.81)	182	4.44 (0.72)
	The investment in care coordination is worthwhile	117	4.50 (0.79)	182	4.29 (0.87)
	You believe implementing the care advocate role is important	119	4.56 (0.72)	180	4.28 (0.96)
	Implementing care coordination positions WDG to adapt to a changing health care environment	116	4.42 (0.86)	181	4.24 (0.84)
	Implementing care coordination provides WDG a competitive edge in the dental marketplace	115	4.35 (0.89)	177	4.20 (0.87)
	You are excited about the care advocate role	118	4.50 (0.79)	181	4.12 (1.15)
	There is sufficient scientific evidence to support implementing care coordination in dentistry	100	3.92 (0.96)	172	3.97 (0.91)
	Integrating the care advocate role into your practice was difficultƚ	110	3.55 (0.96)	176	3.49 (1.11)
	The care advocate role will be/was able to be adapted to your specific clinical environment	114	4.21 (0.73)	176	3.85 (0.96)
	The goals of the care advocate role were clearly communicatedⱡ			181	3.93 (1.04)
	The care advocate role has been working well in the practice where I workⱡ			178	3.83 (1.02)
	Training and/or preparation for the care advocate position was sufficientⱡ			180	3.81 (1.11)
	I was given an opportunity to provide feedback on the care advocate roleⱡ			181	3.73 (1.22)
Beliefs about the new role’s impact	Improve communication with patients	119	4.66 (0.59)	180	4.43 (0.69)
	Help patients feel more supported	119	4.64 (0.62)	178	4.37 (0.72)
	Improve team communication about patient care	119	4.43 (0.70)	178	4.16 (0.88)
	Enhance the effectiveness of clinical care	118	4.37 (0.81)	179	4.16 (0.85)
	Improve the quality of dental care	116	4.27 (0.93)	178	4.15 (0.87)
	Improve patients' oral health	114	4.22 (0.83)	174	4.14 (0.91)
	Improve patient compliance with provider recommendations	117	4.34 (0.79)	178	4.12 (0.98)
	Improve practices' productivity and efficiency	115	4.04 (0.95)	178	3.86 (1.02)
	Improve workflow in my practice	112	3.94 (1.00)	179	3.76 (1.13)
Efficacy and general work satisfaction	Please rate your confidence level in your personal ability to adapt to change	120	4.65 (0.54)	176	4.47 (0.68)
	Please rate how well you feel your personal values are aligned with the values of the organization	120	4.58 (0.59)	177	4.38 (0.75)
	All in all, how satisfied would you say you are with your job?	119	4.42 (0.74)	177	4.27 (0.89)
	Please rate how well you feel integrated in the oral health care team	119	4.19 (0.76)	175	4.10 (0.79)
	Please rate the extent to which you feel you have adequate resources and support to get your work done	119	3.90 (0.77)	177	3.99 (0.79)
	Please rate your confidence level in your team's ability to adapt to change	120	4.01 (0.76)	176	3.99 (0.77)
	Please rate how well you feel your current skills are being utilized within the organization	120	4.04 (0.87)	177	3.96 (0.98)
	Please rate the current effectiveness of communication within your practice/team	120	4.08 (0.71)	176	3.90 (0.90)
	Please rate the extent to which you feel you have influence over work and work-related factors	119	4.00 (0.83)	171	3.82 (1.06)
Item response scale: 1 = strongly disagree/very low, 2 = disagree/low, 3 = neither agree nor disagree/medium, 4 = agree/high, 5 = strongly agree/very high
ƚ reverse coded
ⱡ only asked on follow-up (post) survey
SD = standard deviation
Individual survey questions were not mandatory, so the reported n varies by item response.
